# Supplementary material for: Enhancing PRRT Outcome Prediction in Neuroendocrine Tumors: Aggregated Multi-Lesion PET Radiomics Incorporating Inter-Tumor Heterogeneity
Source: Cancers (Basel). 2025 Dec 4;17(23):3887. doi: 10.3390/cancers17233887 (PMC12690984; doi:10.3390/cancers17233887)
Supplement: Supplementary file 1 [file cancers-17-03887-s001.zip]

Archive with 1 entries (1 files):
- cancers-3992693-supplementary.pdf
